# Supplementary material for: Coral growth, survivorship and return-on-effort within nurseries at high-value sites on the Great Barrier Reef
Source: PLoS One. 2021 Jan 11;16(1):e0244961. doi: 10.1371/journal.pone.0244961 (PMC7799815; doi:10.1371/journal.pone.0244961)
Supplement: S1 Data — (XLSX) [file pone.0244961.s008.xlsx]

## Sheet: Comparison BL
Absolute growth	Species		% growth	species		RRE	Species
12.1027	Aten		253.861	Aten		17	Aten
6.36342	Aten		52.5077	Aten		15	Aten
11.0374	Aten		122.755	Aten		16	Aten
11.306	Aten		127.49	Aten		16	Aten
6.36361	Aten		40.7488	Aten		15	Aten
6.50305	Aten		11.725	Aten		14	Aten
8.23108	Aten		24.2897	Aten		15	Aten
7.56118	Aten		23.9385	Aten		15	Aten
4.98653	Aten		35.9476	Aten		15	Aten
5.74397	Aten		18.6357	Aten		14	Aten
5.40904	Aten		26.5912	Aten		15	Aten
1.1457	Aten		4.30285	Aten		13	Aten
0.190833	Aten		2.26643	Aten		12	Aten
4.58185	Aten		21.9882	Aten		15	Aten
0.461	Aten		7.27933	Aten		13	Aten
1.01158	Aten		6.70544	Aten		13	Aten
1.53195	Aten		6.76158	Aten		13	Aten
17.4537	Aten		66.3031	Aten		16	Aten
8.61556	Aten		44.2252	Aten		15	Aten
7.91455	Aten		28.8451	Aten		15	Aten
4.9459	Aten		21.2009	Aten		15	Aten
6.49921	Aten		65.9446	Aten		16	Aten
18.9831	Aten		61.9999	Aten		16	Aten
5.08585	Aten		20.3238	Aten		15	Aten
0.30037	Aten		2.04369	Aten		12	Aten
3.90096	Aten		17.6568	Aten		14	Aten
0.31345	Aten		1.05305	Aten		12	Aten
8.61411	Aten		20.2441	Aten		15	Aten
1.19728	Aten		5.84211	Aten		13	Aten
18.0111	Aten		80.3269	Aten		16	Aten
2.93778	Aten		13.9691	Aten		14	Aten
0.794432	Aten		1.66064	Aten		12	Aten
20.0322	Aten		62.0684	Aten		16	Aten
5.13641	Aten		102.828	Aten		16	Aten
10.1403	Aten		34.8253	Aten		15	Aten
17.5135	Aten		71.7598	Aten		16	Aten
8.75856	Aten		32.018	Aten		15	Aten
5.01871	Aten		37.8941	Aten		15	Aten
-0.0126909	Aten		-0.178523	Aten			Aten
1.14224	Aten		7.03811	Aten		13	Aten
4.51605	Aten		16.6352	Aten		14	Aten
0.11636	Ahum		0.597219	Ahum		10	Ahum
5.47459	Ahum		36.1541	Ahum		14	Ahum
4.53091	Ahum		62.9371	Ahum		15	Ahum
1.87388	Ahum		10.178	Ahum		13	Ahum
2.80544	Ahum		26.5989	Ahum		14	Ahum
1.26475	Ahum		26.498	Ahum		14	Ahum
0.562267	Ahum		7.64697	Ahum		13	Ahum
1.1137	Ahum		10.9664	Ahum		13	Ahum
0.00494167	Ahum		0.0302785	Ahum		9	Ahum
1.63654	Ahum		34.2265	Ahum		14	Ahum
1.37683	Ahum		20.5559	Ahum		14	Ahum
0.633992	Ahum		4.5835	Ahum		12	Ahum
3.91152	Ahum		17.0293	Ahum		13	Ahum
1.60928	Ahum		11.3051	Ahum		13	Ahum
0.815767	Ahum		5.71681	Ahum		12	Ahum
0.516119	Ahum		1.64646	Ahum		11	Ahum
1.02517	Ahum		8.88071	Ahum		13	Ahum
0.0252339	Ahum		0.204848	Ahum		9	Ahum
7.46302	Ahum		18.6534	Ahum		13	Ahum
6.00232	Ahum		29.9611	Ahum		14	Ahum
9.34398	Ahum		26.934	Ahum		14	Ahum
7.2739	Ahum		23.0313	Ahum		14	Ahum
8.0856	Ahum		33.717	Ahum		14	Ahum
9.77923	Ahum		44.3999	Ahum		14	Ahum
4.94848	Ahum		32.469	Ahum		14	Ahum
5.11559	Ahum		16.5924	Ahum		13	Ahum
2.31282	Ahum		16.7472	Ahum		13	Ahum
3.38843	Ahya		27.6408	Ahya		13	Ahya
5.62084	Ahya		44.2765	Ahya		13	Ahya
9.29619	Ahya		110.071	Ahya		14	Ahya
7.71476	Ahya		78.7395	Ahya		14	Ahya
3.59814	Ahya		23.1656	Ahya		13	Ahya
4.59033	Ahya		18.204	Ahya		12	Ahya
8.39228	Ahya		47.6492	Ahya		13	Ahya
24.8549	Ahya		268.954	Ahya		15	Ahya
0.544731	Ahya		10.9313	Ahya		12	Ahya
15.8586	Ahya		45.7065	Ahya		13	Ahya
15.5828	Ahya		41.0007	Ahya		13	Ahya
16.7391	Ahya		69.3689	Ahya		14	Ahya
16.6855	Ahya		67.3525	Ahya		14	Ahya
16.4796	Ahya		60.4863	Ahya		14	Ahya
17.1731	Ahya		90.7535	Ahya		14	Ahya
17.0758	Ahya		84.994	Ahya		14	Ahya
11.744	Ahya		95.854	Ahya		14	Ahya
4.09238	Ahya		25.7521	Ahya		13	Ahya
13.2731	Ahya		113.22	Ahya		14	Ahya
8.69805	Ahya		63.335	Ahya		14	Ahya
13.3045	Ahya		56.9888	Ahya		14	Ahya
1.11724	Ahya		5.53824	Ahya		11	Ahya
16.9079	Ahya		76.4889	Ahya		14	Ahya
16.6178	Ahya		64.9484	Ahya		14	Ahya
16.678	Ahya		67.0763	Ahya		14	Ahya
10.2755	Ahya		31.6622	Ahya		13	Ahya
9.39471	Ahya		30.5286	Ahya		13	Ahya
0.794732	Ahya		4.12564	Ahya		11	Ahya
5.12065	Ahya		26.681	Ahya		13	Ahya
1.00196	Pcyl		19.507	Pcyl		14	Pcyl
0.811913	Pcyl		15.5627	Pcyl		14	Pcyl
4.68439	Pcyl		18.3361	Pcyl		14	Pcyl
2.60757	Pcyl		9.65799	Pcyl		14	Pcyl
0.880018	Pcyl		2.57016	Pcyl		12	Pcyl
0.891795	Pcyl		3.14029	Pcyl		13	Pcyl
2.32897	Pcyl		9.27049	Pcyl		14	Pcyl
0.146285	Pcyl		2.2805	Pcyl		12	Pcyl
0.162207	Pcyl		0.578204	Pcyl		11	Pcyl
2.72865	Pcyl		11.3902	Pcyl		14	Pcyl
3.51814	Pcyl		17.0391	Pcyl		14	Pcyl
2.33544	Pcyl		10.7749	Pcyl		14	Pcyl
3.87138	Pcyl		13.8246	Pcyl		14	Pcyl
1.0064	Pcyl		10.308	Pcyl		14	Pcyl
1.2012	Pcyl		3.71593	Pcyl		13	Pcyl
4.81831	Pcyl		27.7069	Pcyl		15	Pcyl
8.92953	Aint		30.4288	Aint		14	Aint
0.993433	Aint		3.30277	Aint		12	Aint
1.91478	Aint		10.6956	Aint		13	Aint
2.48334	Aint		11.3137	Aint		13	Aint
2.38432	Aint		9.02187	Aint		13	Aint
7.79095	Aint		69.385	Aint		15	Aint
0.503622	Aint		7.14707	Aint		12	Aint
1.59425	Amill		5.71232	Amill		13	Amill
3.3432	Amill		13.1149	Amill		14	Amill
7.61693	Amill		27.2795	Amill		15	Amill
3.75727	Amill		13.3199	Amill		14	Amill
3.97348	Amill		14.5852	Amill		14	Amill
2.71899	Amill		8.76468	Amill		14	Amill
4.27491	Amill		17.5553	Amill		14	Amill
2.05974	Amill		6.33605	Amill		13	Amill
0.0851525	Amill		0.754686	Amill		11	Amill
1.02671	Amill		10.9538	Amill		14	Amill
0.785661	Amill		9.24266	Amill		14	Amill
5.48349	Amill		26.3813	Amill		15	Amill
1.81269	Amill		9.06747	Amill		14	Amill
6.76354	Amill		57.2444	Amill		16	Amill
3.09781	Amill		31.5287	Amill		15	Amill
2.28897	Amill		9.9059	Amill		14	Amill
0.453741	Mhis		1.99764	Mhis		11	Mhis
0.623211	Mhis		2.43275	Mhis		11	Mhis
0.476663	Mhis		2.33049	Mhis		11	Mhis
3.49261	Mhis		21.0502	Mhis		15	Mhis
-0.0505107	Mhis		-0.216937	Mhis			Mhis
8.20678	Alor		90.7571	Alor		17	Alor
2.35883	Alor		7.15702	Alor		14	Alor
2.3962	Alor		9.7658	Alor		15	Alor
4.84301	Alor		30.1203	Alor		16	Alor
2.98303	Alor		11.5941	Alor		15	Alor
5.8613	Alor		35.7594	Alor		16	Alor
1.47977	Alor		3.32894	Alor		14	Alor
2.91707	Alor		14.1739	Alor		15	Alor
3.49066	Alor		15.8196	Alor		15	Alor
7.94778	Pver		37.9948	Pver		15	Pver
7.17679	Pver		28.6929	Pver		15	Pver
1.93076	Pver		7.20844	Pver		13	Pver
3.84898	Pver		28.7727	Pver		15	Pver
4.54305	Pver		65.9496	Pver		16	Pver
3.16271	Pver		27.5953	Pver		15	Pver
5.65301	Pver		56.367	Pver		16	Pver
12.0671	Pver		37.3014	Pver		15	Pver
5.75453	Pver		36.4944	Pver		15	Pver
4.01762	Pver		47.7344	Pver		15	Pver
9.59833	Pver		38.5759	Pver		15	Pver
5.9599	Pver		30.3137	Pver		15	Pver
6.12555	Pver		24.0019	Pver		15	Pver
5.68724	Pver		23.4339	Pver		15	Pver
5.20439	Pver		49.3342	Pver		15	Pver
7.29303	Pver		41.0902	Pver		15	Pver
4.94317	Pver		18.6621	Pver		14	Pver
6.03052	Pver		36.1837	Pver		15	Pver
5.92021	Pver		29.9629	Pver		15	Pver
1.35746	Pver		4.64919	Pver		13	Pver
0.600351	Pver		2.06182	Pver		12	Pver
4.28211	Pver		23.2089	Pver		15	Pver
3.75806	Pver		12.426	Pver		14	Pver
3.22516	Pver		14.3827	Pver		14	Pver

## Sheet: Seasonal BL
Absolute growth	species	temperature		% growth	species	temperature		RRE	species	temperature
2.77564	Aten	cool		12.1027	Aten	cool		15	Aten	cool
3.63525	Aten	cool		6.36342	Aten	cool		14	Aten	cool
7.62716	Aten	cool		11.0374	Aten	cool		15	Aten	cool
10.688	Aten	cool		11.306	Aten	cool		15	Aten	cool
5.16333	Aten	cool		6.36361	Aten	cool		14	Aten	cool
-1.88084	Aten	cool		6.50305	Aten	cool			Aten	cool
5.73824	Aten	cool		8.23108	Aten	cool		15	Aten	cool
3.00603	Aten	cool		7.56118	Aten	cool		15	Aten	cool
4.81209	Aten	cool		4.98653	Aten	cool		14	Aten	cool
5.45441	Aten	cool		5.74397	Aten	cool		14	Aten	cool
6.22463	Aten	cool		5.40904	Aten	cool		14	Aten	cool
2.14335	Aten	cool		1.1457	Aten	cool		13	Aten	cool
0.095	Aten	cool		0.190833	Aten	cool		11	Aten	cool
3.40055	Aten	cool		4.58185	Aten	cool		14	Aten	cool
0.21675	Aten	cool		0.461	Aten	cool		12	Aten	cool
0.796	Aten	cool		1.01158	Aten	cool		13	Aten	cool
0.380841	Aten	cool		1.53195	Aten	cool		13	Aten	cool
17.4537	Aten	cool		17.4537	Aten	cool		15	Aten	cool
8.61556	Aten	cool		8.61556	Aten	cool		15	Aten	cool
7.91455	Aten	cool		7.91455	Aten	cool		15	Aten	cool
4.9459	Aten	cool		4.9459	Aten	cool		14	Aten	cool
6.49921	Aten	cool		6.49921	Aten	cool		14	Aten	cool
18.9831	Aten	cool		18.9831	Aten	cool		15	Aten	cool
5.08585	Aten	cool		5.08585	Aten	cool		15	Aten	cool
0.30037	Aten	cool		0.30037	Aten	cool		11	Aten	cool
3.90096	Aten	cool		3.90096	Aten	cool		14	Aten	cool
0.31345	Aten	cool		0.31345	Aten	cool		11	Aten	cool
8.61411	Aten	cool		8.61411	Aten	cool		15	Aten	cool
1.19728	Aten	cool		1.19728	Aten	cool		13	Aten	cool
18.0111	Aten	cool		18.0111	Aten	cool		15	Aten	cool
2.93778	Aten	cool		2.93778	Aten	cool		14	Aten	cool
0.794432	Aten	cool		0.794432	Aten	cool		12	Aten	cool
20.0322	Aten	cool		20.0322	Aten	cool		15	Aten	cool
5.13641	Aten	cool		5.13641	Aten	cool		14	Aten	cool
10.1403	Aten	cool		10.1403	Aten	cool		15	Aten	cool
17.5135	Aten	cool		17.5135	Aten	cool		15	Aten	cool
8.75856	Aten	cool		8.75856	Aten	cool		15	Aten	cool
5.01871	Aten	cool		5.01871	Aten	cool		14	Aten	cool
-0.0126909	Aten	cool		-0.0126909	Aten	cool			Aten	cool
1.14224	Aten	cool		1.14224	Aten	cool		13	Aten	cool
4.51605	Aten	cool		4.51605	Aten	cool		14	Aten	cool
19.1614	Aten	warm		58.2206	Aten	warm		16	Aten	warm
8.83143	Aten	warm		29.9962	Aten	warm		15	Aten	warm
14.5629	Aten	warm		84.8275	Aten	warm		16	Aten	warm
13.2743	Aten	warm		120.521	Aten	warm		16	Aten	warm
7.95857	Aten	warm		33.0629	Aten	warm		15	Aten	warm
12.2229	Aten	warm		-3.39113	Aten	warm			Aten	warm
10.8314	Aten	warm		16.9334	Aten	warm		14	Aten	warm
11.2443	Aten	warm		9.51699	Aten	warm		14	Aten	warm
5.79857	Aten	warm		34.6901	Aten	warm		15	Aten	warm
6.73	Aten	warm		17.6963	Aten	warm		14	Aten	warm
5.71571	Aten	warm		30.6007	Aten	warm		15	Aten	warm
0.739286	Aten	warm		8.04968	Aten	warm		14	Aten	warm
0.272857	Aten	warm		1.12827	Aten	warm		12	Aten	warm
5.91143	Aten	warm		16.3192	Aten	warm		14	Aten	warm
0.666429	Aten	warm		3.42255	Aten	warm		13	Aten	warm
1.27929	Aten	warm		5.27642	Aten	warm		13	Aten	warm
2.40857	Aten	warm		1.68092	Aten	warm		12	Aten	warm
17.4537	Aten	warm		66.3031	Aten	warm		16	Aten	warm
8.61556	Aten	warm		44.2252	Aten	warm		15	Aten	warm
7.91455	Aten	warm		28.8451	Aten	warm		15	Aten	warm
4.9459	Aten	warm		21.2009	Aten	warm		15	Aten	warm
6.49921	Aten	warm		65.9446	Aten	warm		16	Aten	warm
18.9831	Aten	warm		61.9999	Aten	warm		16	Aten	warm
5.08585	Aten	warm		20.3238	Aten	warm		15	Aten	warm
0.30037	Aten	warm		2.04369	Aten	warm		12	Aten	warm
3.90096	Aten	warm		17.6568	Aten	warm		14	Aten	warm
0.31345	Aten	warm		1.05305	Aten	warm		12	Aten	warm
8.61411	Aten	warm		20.2441	Aten	warm		15	Aten	warm
1.19728	Aten	warm		5.84211	Aten	warm		13	Aten	warm
18.0111	Aten	warm		80.3269	Aten	warm		16	Aten	warm
2.93778	Aten	warm		13.9691	Aten	warm		14	Aten	warm
0.794432	Aten	warm		1.66064	Aten	warm		12	Aten	warm
20.0322	Aten	warm		62.0684	Aten	warm		16	Aten	warm
5.13641	Aten	warm		102.828	Aten	warm		16	Aten	warm
10.1403	Aten	warm		34.8253	Aten	warm		15	Aten	warm
17.5135	Aten	warm		71.7598	Aten	warm		16	Aten	warm
8.75856	Aten	warm		32.018	Aten	warm		15	Aten	warm
5.01871	Aten	warm		37.8941	Aten	warm		15	Aten	warm
-0.0126909	Aten	warm		-0.178523	Aten	warm			Aten	warm
1.14224	Aten	warm		7.03811	Aten	warm		13	Aten	warm
4.51605	Aten	warm		16.6352	Aten	warm		14	Aten	warm
0.14408	Ahum	cool		0.739493	Ahum	cool		10	Ahum	cool
16.3644	Ahum	cool		108.07	Ahum	cool		15	Ahum	cool
12.6052	Ahum	cool		175.094	Ahum	cool		16	Ahum	cool
3.61225	Ahum	cool		19.6201	Ahum	cool		13	Ahum	cool
4.2032	Ahum	cool		39.8513	Ahum	cool		14	Ahum	cool
1.37925	Ahum	cool		28.8969	Ahum	cool		14	Ahum	cool
0.5818	Ahum	cool		7.91263	Ahum	cool		13	Ahum	cool
1.9236	Ahum	cool		18.9413	Ahum	cool		13	Ahum	cool
-1.66017	Ahum	cool		-10.1722	Ahum	cool			Ahum	cool
3.30462	Ahum	cool		69.1127	Ahum	cool		15	Ahum	cool
3.5505	Ahum	cool		53.0084	Ahum	cool		14	Ahum	cool
0.633992	Ahum	cool		4.5835	Ahum	cool		12	Ahum	cool
3.91152	Ahum	cool		17.0293	Ahum	cool		13	Ahum	cool
1.60928	Ahum	cool		11.3051	Ahum	cool		13	Ahum	cool
0.815767	Ahum	cool		5.71681	Ahum	cool		12	Ahum	cool
0.516119	Ahum	cool		1.64646	Ahum	cool		11	Ahum	cool
1.02517	Ahum	cool		8.88071	Ahum	cool		13	Ahum	cool
0.0252339	Ahum	cool		0.204848	Ahum	cool		9	Ahum	cool
7.46302	Ahum	cool		18.6534	Ahum	cool		13	Ahum	cool
6.00232	Ahum	cool		29.9611	Ahum	cool		14	Ahum	cool
9.34398	Ahum	cool		26.934	Ahum	cool		14	Ahum	cool
7.2739	Ahum	cool		23.0313	Ahum	cool		14	Ahum	cool
8.0856	Ahum	cool		33.717	Ahum	cool		14	Ahum	cool
9.77923	Ahum	cool		44.3999	Ahum	cool		14	Ahum	cool
4.94848	Ahum	cool		32.469	Ahum	cool		14	Ahum	cool
5.11559	Ahum	cool		16.5924	Ahum	cool		13	Ahum	cool
2.31282	Ahum	cool		16.7472	Ahum	cool		13	Ahum	cool
0.117143	Ahum	warm		0.583962	Ahum	warm		11	Ahum	warm
0.0339286	Ahum	warm		0.042095	Ahum	warm		10	Ahum	warm
0.564286	Ahum	warm		0.979323	Ahum	warm		11	Ahum	warm
1.14821	Ahum	warm		3.49426	Ahum	warm		13	Ahum	warm
2.4075	Ahum	warm		8.79934	Ahum	warm		14	Ahum	warm
1.38	Ahum	warm		13.4111	Ahum	warm		14	Ahum	warm
0.631429	Ahum	warm		6.52302	Ahum	warm		13	Ahum	warm
0.81	Ahum	warm		4.53782	Ahum	warm		13	Ahum	warm
0.957143	Ahum	warm		9.88784	Ahum	warm		14	Ahum	warm
0.917143	Ahum	warm		5.09524	Ahum	warm		13	Ahum	warm
0.331429	Ahum	warm		1.58578	Ahum	warm		12	Ahum	warm
0.633992	Ahum	warm		4.5835	Ahum	warm		13	Ahum	warm
3.91152	Ahum	warm		17.0293	Ahum	warm		14	Ahum	warm
1.60928	Ahum	warm		11.3051	Ahum	warm		14	Ahum	warm
0.815767	Ahum	warm		5.71681	Ahum	warm		13	Ahum	warm
0.516119	Ahum	warm		1.64646	Ahum	warm		12	Ahum	warm
1.02517	Ahum	warm		8.88071	Ahum	warm		14	Ahum	warm
0.0252339	Ahum	warm		0.204848	Ahum	warm		10	Ahum	warm
7.46302	Ahum	warm		18.6534	Ahum	warm		14	Ahum	warm
6.00232	Ahum	warm		29.9611	Ahum	warm		15	Ahum	warm
9.34398	Ahum	warm		26.934	Ahum	warm		15	Ahum	warm
7.2739	Ahum	warm		23.0313	Ahum	warm		15	Ahum	warm
8.0856	Ahum	warm		33.717	Ahum	warm		15	Ahum	warm
9.77923	Ahum	warm		44.3999	Ahum	warm		15	Ahum	warm
4.94848	Ahum	warm		32.469	Ahum	warm		15	Ahum	warm
5.11559	Ahum	warm		16.5924	Ahum	warm		14	Ahum	warm
2.31282	Ahum	warm		16.7472	Ahum	warm		14	Ahum	warm
4.7353	Ahya	cool		38.6278	Ahya	cool		14	Ahya	cool
1.82628	Ahya	cool		14.386	Ahya	cool		13	Ahya	cool
6.55858	Ahya	cool		77.6562	Ahya	cool		15	Ahya	cool
4.11804	Ahya	cool		42.0301	Ahya	cool		14	Ahya	cool
3.59943	Ahya	cool		23.1739	Ahya	cool		14	Ahya	cool
-0.879009	Ahya	cool		-3.48591	Ahya	cool			Ahya	cool
4.17684	Ahya	cool		23.715	Ahya	cool		14	Ahya	cool
21.5297	Ahya	cool		232.972	Ahya	cool		16	Ahya	cool
0.0291927	Ahya	cool		0.585819	Ahya	cool		10	Ahya	cool
3.28585	Ahya	cool		9.47023	Ahya	cool		13	Ahya	cool
15.4734	Ahya	cool		40.7129	Ahya	cool		14	Ahya	cool
18.1674	Ahya	cool		75.2877	Ahya	cool		15	Ahya	cool
16.9816	Ahya	cool		68.5477	Ahya	cool		15	Ahya	cool
18.6575	Ahya	cool		68.48	Ahya	cool		15	Ahya	cool
16.1831	Ahya	cool		85.5215	Ahya	cool		15	Ahya	cool
29.1324	Ahya	cool		145.005	Ahya	cool		15	Ahya	cool
20.037	Ahya	cool		163.541	Ahya	cool		16	Ahya	cool
2.47589	Ahya	cool		15.58	Ahya	cool		13	Ahya	cool
17.7904	Ahya	cool		151.754	Ahya	cool		16	Ahya	cool
5.58665	Ahya	cool		40.6793	Ahya	cool		14	Ahya	cool
18.2535	Ahya	cool		78.1876	Ahya	cool		15	Ahya	cool
2.95671	Ahya	cool		14.6567	Ahya	cool		13	Ahya	cool
10.5612	Ahya	cool		47.7775	Ahya	cool		14	Ahya	cool
21.016	Ahya	cool		82.1379	Ahya	cool		15	Ahya	cool
11.5852	Ahya	cool		46.5939	Ahya	cool		14	Ahya	cool
7.2966	Ahya	cool		22.4832	Ahya	cool		14	Ahya	cool
6.31913	Ahya	cool		20.5343	Ahya	cool		14	Ahya	cool
1.28419	Ahya	cool		6.66656	Ahya	cool		12	Ahya	cool
4.11696	Ahya	cool		21.4512	Ahya	cool		14	Ahya	cool
3.10286	Ahya	warm		9.94505	Ahya	warm		14	Ahya	warm
8.59214	Ahya	warm		42.9607	Ahya	warm		15	Ahya	warm
12.1886	Ahya	warm		35.1458	Ahya	warm		15	Ahya	warm
10.8721	Ahya	warm		41.3862	Ahya	warm		15	Ahya	warm
4.11143	Ahya	warm		13.7368	Ahya	warm		14	Ahya	warm
8.37143	Ahya	warm		38.578	Ahya	warm		15	Ahya	warm
12	Ahya	warm		34.965	Ahya	warm		15	Ahya	warm
30.3057	Ahya	warm		31.7803	Ahya	warm		15	Ahya	warm
0.917143	Ahya	warm		17.9832	Ahya	warm		14	Ahya	warm
25.3086	Ahya	warm		52.9025	Ahya	warm		15	Ahya	warm
17.8714	Ahya	warm		17.8893	Ahya	warm		14	Ahya	warm
18.3143	Ahya	warm		18.9197	Ahya	warm		14	Ahya	warm
18.9	Ahya	warm		20.3883	Ahya	warm		15	Ahya	warm
17.5893	Ahya	warm		17.2656	Ahya	warm		14	Ahya	warm
20.1921	Ahya	warm		24.1374	Ahya	warm		15	Ahya	warm
12.6257	Ahya	warm		9.24148	Ahya	warm		14	Ahya	warm
8.68286	Ahya	warm		9.39703	Ahya	warm		14	Ahya	warm
5.60071	Ahya	warm		21.7124	Ahya	warm		15	Ahya	warm
12.5879	Ahya	warm		15.1871	Ahya	warm		14	Ahya	warm
11.7186	Ahya	warm		32.4794	Ahya	warm		15	Ahya	warm
12.3771	Ahya	warm		12.8447	Ahya	warm		14	Ahya	warm
0.225714	Ahya	warm		0.705357	Ahya	warm		11	Ahya	warm
22.95	Ahya	warm		35.6643	Ahya	warm		15	Ahya	warm
16.4786	Ahya	warm		15.0283	Ahya	warm		14	Ahya	warm
21.9707	Ahya	warm		30.8556	Ahya	warm		15	Ahya	warm
13.4457	Ahya	warm		21.8133	Ahya	warm		15	Ahya	warm
12.4943	Ahya	warm		22.2913	Ahya	warm		15	Ahya	warm
0.628571	Ahya	warm		2.57611	Ahya	warm		12	Ahya	warm
6.42571	Ahya	warm		18.0194	Ahya	warm		14	Ahya	warm
0.500892	Pcyl	cool		9.75175	Pcyl	cool		14	Pcyl	cool
2.07074	Pcyl	cool		39.6918	Pcyl	cool		15	Pcyl	cool
9.95317	Pcyl	cool		38.9598	Pcyl	cool		15	Pcyl	cool
2.27647	Pcyl	cool		8.43163	Pcyl	cool		14	Pcyl	cool
-0.39432	Pcyl	cool		-1.15164	Pcyl	cool			Pcyl	cool
3.58789	Pcyl	cool		12.6341	Pcyl	cool		14	Pcyl	cool
5.83191	Pcyl	cool		23.214	Pcyl	cool		15	Pcyl	cool
0.156354	Pcyl	cool		2.43748	Pcyl	cool		12	Pcyl	cool
-0.44213	Pcyl	cool		-2.70525	Pcyl	cool			Pcyl	cool
6.92595	Pcyl	cool		28.9109	Pcyl	cool		15	Pcyl	cool
3.65066	Pcyl	cool		17.681	Pcyl	cool		14	Pcyl	cool
6.22506	Pcyl	cool		28.7203	Pcyl	cool		15	Pcyl	cool
7.78913	Pcyl	cool		27.8149	Pcyl	cool		15	Pcyl	cool
1.16169	Pcyl	cool		11.8986	Pcyl	cool		14	Pcyl	cool
1.98859	Pcyl	cool		6.15176	Pcyl	cool		13	Pcyl	cool
7.16743	Pcyl	cool		41.2151	Pcyl	cool		15	Pcyl	cool
1.43143	Pcyl	warm		20.048	Pcyl	warm		14	Pcyl	warm
0.208571	Pcyl	warm		1.54497	Pcyl	warm		12	Pcyl	warm
2.34286	Pcyl	warm		3.58454	Pcyl	warm		13	Pcyl	warm
3.16929	Pcyl	warm		8.77797	Pcyl	warm		14	Pcyl	warm
1.73393	Pcyl	warm		5.30862	Pcyl	warm		13	Pcyl	warm
-0.521429	Pcyl	warm		-1.21972	Pcyl	warm			Pcyl	warm
0.66	Pcyl	warm		1.36223	Pcyl	warm		12	Pcyl	warm
0.161429	Pcyl	warm		2.29302	Pcyl	warm		12	Pcyl	warm
1.67357	Pcyl	warm		9.1527	Pcyl	warm		14	Pcyl	warm
0.72	Pcyl	warm		1.39373	Pcyl	warm		12	Pcyl	warm
3.945	Pcyl	warm		11.1915	Pcyl	warm		14	Pcyl	warm
0.446429	Pcyl	warm		0.958515	Pcyl	warm		11	Pcyl	warm
2.18571	Pcyl	warm		3.69458	Pcyl	warm		13	Pcyl	warm
1.06143	Pcyl	warm		7.36592	Pcyl	warm		13	Pcyl	warm
0.922857	Pcyl	warm		2.29111	Pcyl	warm		12	Pcyl	warm
4.16429	Pcyl	warm		9.041	Pcyl	warm		14	Pcyl	warm
11.8036	Aint	cool		40.2226	Aint	cool		16	Aint	cool
-0.5647	Aint	cool		-1.8774	Aint	cool			Aint	cool
2.31372	Aint	cool		12.9239	Aint	cool		15	Aint	cool
0.18253	Aint	cool		0.831577	Aint	cool		12	Aint	cool
1.67295	Aint	cool		6.33017	Aint	cool		14	Aint	cool
11.6129	Aint	cool		103.422	Aint	cool		17	Aint	cool
0.638365	Aint	cool		9.05926	Aint	cool		15	Aint	cool
8.56286	Aint	warm		11.1845	Aint	warm		13	Aint	warm
2.02571	Aint	warm		7.2815	Aint	warm		12	Aint	warm
1.96036	Aint	warm		7.21847	Aint	warm		12	Aint	warm
4.15286	Aint	warm		18.3107	Aint	warm		13	Aint	warm
3.13143	Aint	warm		9.4548	Aint	warm		13	Aint	warm
6.72	Aint	warm		11.6505	Aint	warm		13	Aint	warm
0.498571	Aint	warm		5.19345	Aint	warm		12	Aint	warm
0.100252	Amill	cool		0.35921	Amill	cool		11	Amill	cool
5.22085	Amill	cool		20.4806	Amill	cool		16	Amill	cool
8.76954	Amill	cool		31.4075	Amill	cool		16	Amill	cool
3.52305	Amill	cool		12.4896	Amill	cool		15	Amill	cool
2.64918	Amill	cool		9.72417	Amill	cool		15	Amill	cool
2.51447	Amill	cool		8.1054	Amill	cool		15	Amill	cool
3.99223	Amill	cool		16.3945	Amill	cool		15	Amill	cool
4.55546	Amill	cool		14.0133	Amill	cool		15	Amill	cool
0.224208	Amill	cool		1.9871	Amill	cool		13	Amill	cool
1.02671	Amill	cool		10.9538	Amill	cool		15	Amill	cool
0.785661	Amill	cool		9.24266	Amill	cool		15	Amill	cool
5.48349	Amill	cool		26.3813	Amill	cool		16	Amill	cool
1.81269	Amill	cool		9.06747	Amill	cool		15	Amill	cool
6.76354	Amill	cool		57.2444	Amill	cool		17	Amill	cool
3.09781	Amill	cool		31.5287	Amill	cool		16	Amill	cool
2.28897	Amill	cool		9.9059	Amill	cool		15	Amill	cool
2.67571	Amill	warm		9.45148	Amill	warm		14	Amill	warm
2.74786	Amill	warm		5.9253	Amill	warm		13	Amill	warm
8.04643	Amill	warm		12.7721	Amill	warm		14	Amill	warm
4.42786	Amill	warm		10.4677	Amill	warm		14	Amill	warm
5.29786	Amill	warm		14.0007	Amill	warm		14	Amill	warm
3.22429	Amill	warm		7.8488	Amill	warm		14	Amill	warm
5.04714	Amill	warm		12.5177	Amill	warm		14	Amill	warm
0.927857	Amill	warm		1.82901	Amill	warm		12	Amill	warm
0.0178571	Amill	warm		0.14661	Amill	warm		10	Amill	warm
1.02671	Amill	warm		10.9538	Amill	warm		14	Amill	warm
0.785661	Amill	warm		9.24266	Amill	warm		14	Amill	warm
5.48349	Amill	warm		26.3813	Amill	warm		15	Amill	warm
1.81269	Amill	warm		9.06747	Amill	warm		14	Amill	warm
6.76354	Amill	warm		57.2444	Amill	warm		16	Amill	warm
3.09781	Amill	warm		31.5287	Amill	warm		15	Amill	warm
2.28897	Amill	warm		9.9059	Amill	warm		14	Amill	warm

## Sheet: Comparison site
Absolute growth	species	site		% growth	species	site		RRE	species	site
12.1027	Aten	BL		253.861	Aten	BL		17	Aten	BL
6.36342	Aten	BL		52.5077	Aten	BL		15	Aten	BL
11.0374	Aten	BL		122.755	Aten	BL		16	Aten	BL
11.306	Aten	BL		127.49	Aten	BL		16	Aten	BL
6.36361	Aten	BL		40.7488	Aten	BL		15	Aten	BL
6.50305	Aten	BL		11.725	Aten	BL		14	Aten	BL
8.23108	Aten	BL		24.2897	Aten	BL		15	Aten	BL
7.56118	Aten	BL		23.9385	Aten	BL		15	Aten	BL
4.98653	Aten	BL		35.9476	Aten	BL		15	Aten	BL
5.74397	Aten	BL		18.6357	Aten	BL		14	Aten	BL
5.40904	Aten	BL		26.5912	Aten	BL		15	Aten	BL
1.1457	Aten	BL		4.30285	Aten	BL		13	Aten	BL
0.190833	Aten	BL		2.26643	Aten	BL		12	Aten	BL
4.58185	Aten	BL		21.9882	Aten	BL		15	Aten	BL
0.461	Aten	BL		7.27933	Aten	BL		13	Aten	BL
1.01158	Aten	BL		6.70544	Aten	BL		13	Aten	BL
1.53195	Aten	BL		6.76158	Aten	BL		13	Aten	BL
17.4537	Aten	BL		66.3031	Aten	BL		16	Aten	BL
8.61556	Aten	BL		44.2252	Aten	BL		15	Aten	BL
7.91455	Aten	BL		28.8451	Aten	BL		15	Aten	BL
4.9459	Aten	BL		21.2009	Aten	BL		15	Aten	BL
6.49921	Aten	BL		65.9446	Aten	BL		16	Aten	BL
18.9831	Aten	BL		61.9999	Aten	BL		16	Aten	BL
5.08585	Aten	BL		20.3238	Aten	BL		15	Aten	BL
0.30037	Aten	BL		2.04369	Aten	BL		12	Aten	BL
3.90096	Aten	BL		17.6568	Aten	BL		14	Aten	BL
0.31345	Aten	BL		1.05305	Aten	BL		12	Aten	BL
8.61411	Aten	BL		20.2441	Aten	BL		15	Aten	BL
1.19728	Aten	BL		5.84211	Aten	BL		13	Aten	BL
18.0111	Aten	BL		80.3269	Aten	BL		16	Aten	BL
2.93778	Aten	BL		13.9691	Aten	BL		14	Aten	BL
0.794432	Aten	BL		1.66064	Aten	BL		12	Aten	BL
20.0322	Aten	BL		62.0684	Aten	BL		16	Aten	BL
5.13641	Aten	BL		102.828	Aten	BL		16	Aten	BL
10.1403	Aten	BL		34.8253	Aten	BL		15	Aten	BL
17.5135	Aten	BL		71.7598	Aten	BL		16	Aten	BL
8.75856	Aten	BL		32.018	Aten	BL		15	Aten	BL
5.01871	Aten	BL		37.8941	Aten	BL		15	Aten	BL
-0.0126909	Aten	BL		-0.178523	Aten	BL			Aten	BL
1.14224	Aten	BL		7.03811	Aten	BL		13	Aten	BL
4.51605	Aten	BL		16.6352	Aten	BL		14	Aten	BL
1.27875	Aten	RB		17.2571	Aten	RB		14	Aten	RB
2.035	Aten	RB		18.704	Aten	RB		14	Aten	RB
0.67	Aten	RB		4.2298	Aten	RB		13	Aten	RB
1.61875	Aten	RB		8.25893	Aten	RB		14	Aten	RB
1.43	Aten	RB		17.1053	Aten	RB		14	Aten	RB
1.0825	Aten	RB		13.8074	Aten	RB		14	Aten	RB
0.11636	Ahum	BL		0.597219	Ahum	BL		10	Ahum	BL
5.47459	Ahum	BL		36.1541	Ahum	BL		14	Ahum	BL
4.53091	Ahum	BL		62.9371	Ahum	BL		15	Ahum	BL
1.87388	Ahum	BL		10.178	Ahum	BL		13	Ahum	BL
2.80544	Ahum	BL		26.5989	Ahum	BL		14	Ahum	BL
1.26475	Ahum	BL		26.498	Ahum	BL		14	Ahum	BL
0.562267	Ahum	BL		7.64697	Ahum	BL		13	Ahum	BL
1.1137	Ahum	BL		10.9664	Ahum	BL		13	Ahum	BL
0.00494167	Ahum	BL		0.0302785	Ahum	BL		9	Ahum	BL
1.63654	Ahum	BL		34.2265	Ahum	BL		14	Ahum	BL
1.37683	Ahum	BL		20.5559	Ahum	BL		14	Ahum	BL
0.633992	Ahum	BL		4.5835	Ahum	BL		12	Ahum	BL
3.91152	Ahum	BL		17.0293	Ahum	BL		13	Ahum	BL
1.60928	Ahum	BL		11.3051	Ahum	BL		13	Ahum	BL
0.815767	Ahum	BL		5.71681	Ahum	BL		12	Ahum	BL
0.516119	Ahum	BL		1.64646	Ahum	BL		11	Ahum	BL
1.02517	Ahum	BL		8.88071	Ahum	BL		13	Ahum	BL
0.0252339	Ahum	BL		0.204848	Ahum	BL		9	Ahum	BL
7.46302	Ahum	BL		18.6534	Ahum	BL		13	Ahum	BL
6.00232	Ahum	BL		29.9611	Ahum	BL		14	Ahum	BL
9.34398	Ahum	BL		26.934	Ahum	BL		14	Ahum	BL
7.2739	Ahum	BL		23.0313	Ahum	BL		14	Ahum	BL
8.0856	Ahum	BL		33.717	Ahum	BL		14	Ahum	BL
9.77923	Ahum	BL		44.3999	Ahum	BL		14	Ahum	BL
4.94848	Ahum	BL		32.469	Ahum	BL		14	Ahum	BL
5.11559	Ahum	BL		16.5924	Ahum	BL		13	Ahum	BL
2.31282	Ahum	BL		16.7472	Ahum	BL		13	Ahum	BL
1.88473	Ahum	RB		8.73284	Ahum	RB		14	Ahum	RB
1.78334	Ahum	RB		10.4821	Ahum	RB		14	Ahum	RB
1.85195	Ahum	RB		9.24848	Ahum	RB		14	Ahum	RB
2.39332	Ahum	RB		14.8345	Ahum	RB		14	Ahum	RB
2.67866	Ahum	RB		15.1074	Ahum	RB		14	Ahum	RB
1.3438	Ahum	RB		6.8319	Ahum	RB		13	Ahum	RB
1.51136	Ahum	RB		14.3405	Ahum	RB		14	Ahum	RB
0.947093	Ahum	RB		10.3358	Ahum	RB		14	Ahum	RB
0.776121	Ahum	RB		7.13936	Ahum	RB		13	Ahum	RB
0.840752	Ahum	RB		4.85872	Ahum	RB		13	Ahum	RB
5.49491	Ahum	RB		16.6257	Ahum	RB		14	Ahum	RB
4.58024	Ahum	RB		21.8543	Ahum	RB		15	Ahum	RB
4.43809	Ahum	RB		29.7353	Ahum	RB		15	Ahum	RB
3.9999	Ahum	RB		19.9987	Ahum	RB		15	Ahum	RB
1.99453	Ahum	RB		17.4594	Ahum	RB		14	Ahum	RB
1.89377	Ahum	RB		13.2898	Ahum	RB		14	Ahum	RB
4.26308	Ahum	RB		13.5614	Ahum	RB		14	Ahum	RB
1.45248	Ahum	RB		5.89236	Ahum	RB		13	Ahum	RB
1.02698	Ahum	RB		3.03981	Ahum	RB		13	Ahum	RB
1.95224	Ahum	RB		13.65	Ahum	RB		14	Ahum	RB
0.167332	Ahum	RB		2.24265	Ahum	RB		12	Ahum	RB
0.0264825	Ahum	RB		0.226964	Ahum	RB		10	Ahum	RB
0.145861	Ahum	RB		0.92008	Ahum	RB		11	Ahum	RB
0.962834	Ahum	RB		7.44229	Ahum	RB		14	Ahum	RB
0.469745	Ahum	RB		4.72959	Ahum	RB		13	Ahum	RB
3.38843	Ahya	BL		27.6408	Ahya	BL		13	Ahya	BL
5.62084	Ahya	BL		44.2765	Ahya	BL		13	Ahya	BL
9.29619	Ahya	BL		110.071	Ahya	BL		14	Ahya	BL
7.71476	Ahya	BL		78.7395	Ahya	BL		14	Ahya	BL
3.59814	Ahya	BL		23.1656	Ahya	BL		13	Ahya	BL
4.59033	Ahya	BL		18.204	Ahya	BL		12	Ahya	BL
8.39228	Ahya	BL		47.6492	Ahya	BL		13	Ahya	BL
24.8549	Ahya	BL		268.954	Ahya	BL		15	Ahya	BL
0.544731	Ahya	BL		10.9313	Ahya	BL		12	Ahya	BL
15.8586	Ahya	BL		45.7065	Ahya	BL		13	Ahya	BL
15.5828	Ahya	BL		41.0007	Ahya	BL		13	Ahya	BL
16.7391	Ahya	BL		69.3689	Ahya	BL		14	Ahya	BL
16.6855	Ahya	BL		67.3525	Ahya	BL		14	Ahya	BL
16.4796	Ahya	BL		60.4863	Ahya	BL		14	Ahya	BL
17.1731	Ahya	BL		90.7535	Ahya	BL		14	Ahya	BL
17.0758	Ahya	BL		84.994	Ahya	BL		14	Ahya	BL
11.744	Ahya	BL		95.854	Ahya	BL		14	Ahya	BL
4.09238	Ahya	BL		25.7521	Ahya	BL		13	Ahya	BL
13.2731	Ahya	BL		113.22	Ahya	BL		14	Ahya	BL
8.69805	Ahya	BL		63.335	Ahya	BL		14	Ahya	BL
13.3045	Ahya	BL		56.9888	Ahya	BL		14	Ahya	BL
1.11724	Ahya	BL		5.53824	Ahya	BL		11	Ahya	BL
16.9079	Ahya	BL		76.4889	Ahya	BL		14	Ahya	BL
16.6178	Ahya	BL		64.9484	Ahya	BL		14	Ahya	BL
16.678	Ahya	BL		67.0763	Ahya	BL		14	Ahya	BL
10.2755	Ahya	BL		31.6622	Ahya	BL		13	Ahya	BL
9.39471	Ahya	BL		30.5286	Ahya	BL		13	Ahya	BL
0.794732	Ahya	BL		4.12564	Ahya	BL		11	Ahya	BL
5.12065	Ahya	BL		26.681	Ahya	BL		13	Ahya	BL
2.5475	Ahya	RB		58.9699	Ahya	RB		16	Ahya	RB
0.743125	Ahya	RB		61.4153	Ahya	RB		16	Ahya	RB
0.405	Ahya	RB		56.25	Ahya	RB		16	Ahya	RB
1.00196	Pcyl	BL		19.507	Pcyl	BL		14	Pcyl	BL
0.811913	Pcyl	BL		15.5627	Pcyl	BL		14	Pcyl	BL
4.68439	Pcyl	BL		18.3361	Pcyl	BL		14	Pcyl	BL
2.60757	Pcyl	BL		9.65799	Pcyl	BL		14	Pcyl	BL
0.880018	Pcyl	BL		2.57016	Pcyl	BL		12	Pcyl	BL
0.891795	Pcyl	BL		3.14029	Pcyl	BL		13	Pcyl	BL
2.32897	Pcyl	BL		9.27049	Pcyl	BL		14	Pcyl	BL
0.146285	Pcyl	BL		2.2805	Pcyl	BL		12	Pcyl	BL
0.162207	Pcyl	BL		0.578204	Pcyl	BL		11	Pcyl	BL
2.72865	Pcyl	BL		11.3902	Pcyl	BL		14	Pcyl	BL
3.51814	Pcyl	BL		17.0391	Pcyl	BL		14	Pcyl	BL
2.33544	Pcyl	BL		10.7749	Pcyl	BL		14	Pcyl	BL
3.87138	Pcyl	BL		13.8246	Pcyl	BL		14	Pcyl	BL
1.0064	Pcyl	BL		10.308	Pcyl	BL		14	Pcyl	BL
1.2012	Pcyl	BL		3.71593	Pcyl	BL		13	Pcyl	BL
4.81831	Pcyl	BL		27.7069	Pcyl	BL		15	Pcyl	BL
3.49562	Pcyl	RB		97.1007	Pcyl	RB		14	Pcyl	RB
0.06	Pcyl	RB		2.38095	Pcyl	RB		10	Pcyl	RB
0.56625	Pcyl	RB		3.08415	Pcyl	RB		11	Pcyl	RB
4.445	Pcyl	RB		33.3709	Pcyl	RB		13	Pcyl	RB
1.59425	Amill	BL		5.71232	Amill	BL		13	Amill	BL
3.3432	Amill	BL		13.1149	Amill	BL		14	Amill	BL
7.61693	Amill	BL		27.2795	Amill	BL		15	Amill	BL
3.75727	Amill	BL		13.3199	Amill	BL		14	Amill	BL
3.97348	Amill	BL		14.5852	Amill	BL		14	Amill	BL
2.71899	Amill	BL		8.76468	Amill	BL		14	Amill	BL
4.27491	Amill	BL		17.5553	Amill	BL		14	Amill	BL
2.05974	Amill	BL		6.33605	Amill	BL		13	Amill	BL
0.0851525	Amill	BL		0.754686	Amill	BL		11	Amill	BL
1.02671	Amill	BL		10.9538	Amill	BL		14	Amill	BL
0.785661	Amill	BL		9.24266	Amill	BL		14	Amill	BL
5.48349	Amill	BL		26.3813	Amill	BL		15	Amill	BL
1.81269	Amill	BL		9.06747	Amill	BL		14	Amill	BL
6.76354	Amill	BL		57.2444	Amill	BL		16	Amill	BL
3.09781	Amill	BL		31.5287	Amill	BL		15	Amill	BL
2.28897	Amill	BL		9.9059	Amill	BL		14	Amill	BL
1.64444	Amill	RB		35.4406	Amill	RB		15	Amill	RB
0.734444	Amill	RB		4.73835	Amill	RB		13	Amill	RB
2.25889	Amill	RB		9.33811	Amill	RB		14	Amill	RB
1.31278	Amill	RB		30.0407	Amill	RB		15	Amill	RB
1.16333	Amill	RB		26.929	Amill	RB		15	Amill	RB
0.871111	Amill	RB		15.8384	Amill	RB		14	Amill	RB
0.360833	Amill	RB		34.6955	Amill	RB		15	Amill	RB
0.905556	Amill	RB		258.73	Amill	RB		17	Amill	RB
0.636667	Amill	RB		28.9394	Amill	RB		15	Amill	RB
0.388889	Amill	RB		13.41	Amill	RB		14	Amill	RB
5.06	Amill	RB		18.7407	Amill	RB		14	Amill	RB
3.98167	Amill	RB		22.5335	Amill	RB		15	Amill	RB
2.75111	Amill	RB		23.3541	Amill	RB		15	Amill	RB
1.12278	Amill	RB		8.42294	Amill	RB		14	Amill	RB
2.51	Amill	RB		26.1458	Amill	RB		15	Amill	RB
1.35111	Amill	RB		12.5103	Amill	RB		14	Amill	RB
5.14611	Amill	RB		26.733	Amill	RB		15	Amill	RB
0.237778	Amill	RB		6.34074	Amill	RB		13	Amill	RB
0.0577778	Amill	RB		0.3367	Amill	RB		10	Amill	RB
0.0566667	Amill	RB		4.10628	Amill	RB		13	Amill	RB
0.271111	Amill	RB		9.41358	Amill	RB		14	Amill	RB
0.17	Amill	RB		23.6111	Amill	RB		15	Amill	RB
0.433333	Amill	RB		13.1313	Amill	RB		14	Amill	RB
0.474444	Amill	RB		9.24843	Amill	RB		14	Amill	RB
0.453741	Mhis	BL		1.99764	Mhis	BL		11	Mhis	BL
0.623211	Mhis	BL		2.43275	Mhis	BL		11	Mhis	BL
0.476663	Mhis	BL		2.33049	Mhis	BL		11	Mhis	BL
3.49261	Mhis	BL		21.0502	Mhis	BL		15	Mhis	BL
-0.0505107	Mhis	BL		-0.216937	Mhis	BL			Mhis	BL
2.9508	Mhis	RB		22.7096	Mhis	RB		16	Mhis	RB
1.45721	Mhis	RB		7.04565	Mhis	RB		14	Mhis	RB
0.635686	Mhis	RB		1.8129	Mhis	RB		13	Mhis	RB
3.5522	Mhis	RB		29.8445	Mhis	RB		16	Mhis	RB
3.2974	Mhis	RB		26.8938	Mhis	RB		16	Mhis	RB
1.66878	Mhis	RB		20.6795	Mhis	RB		16	Mhis	RB
1.6262	Mhis	RB		35.4261	Mhis	RB		16	Mhis	RB
0.0416079	Mhis	RB		1.13461	Mhis	RB		13	Mhis	RB
0.592427	Mhis	RB		16.1399	Mhis	RB		15	Mhis	RB
3.6375	Mhis	RB		36.375	Mhis	RB		16	Mhis	RB
0.255	Mhis	RB		4.88506	Mhis	RB		14	Mhis	RB
8.20678	Alor	BL		90.7571	Alor	BL		17	Alor	BL
2.35883	Alor	BL		7.15702	Alor	BL		14	Alor	BL
2.3962	Alor	BL		9.7658	Alor	BL		15	Alor	BL
4.84301	Alor	BL		30.1203	Alor	BL		16	Alor	BL
2.98303	Alor	BL		11.5941	Alor	BL		15	Alor	BL
5.8613	Alor	BL		35.7594	Alor	BL		16	Alor	BL
1.47977	Alor	BL		3.32894	Alor	BL		14	Alor	BL
2.91707	Alor	BL		14.1739	Alor	BL		15	Alor	BL
3.49066	Alor	BL		15.8196	Alor	BL		15	Alor	BL
0.273567	Alor	RB		4.36907	Alor	RB		10	Alor	RB
0.455565	Alor	RB		6.58761	Alor	RB		10	Alor	RB
5.4803	Alor	RB		13.5861	Alor	RB		11	Alor	RB
2.94142	Alor	RB		20.1073	Alor	RB		12	Alor	RB
1.37596	Alor	RB		7.1544	Alor	RB		10	Alor	RB
4.43009	Alor	RB		19.7955	Alor	RB		11	Alor	RB
1.87201	Alor	RB		16.0496	Alor	RB		11	Alor	RB
0.564607	Alor	RB		3.97523	Alor	RB		10	Alor	RB
1.25757	Alor	RB		7.73436	Alor	RB		11	Alor	RB
-0.00354088	Alor	RB		-0.0258113	Alor	RB			Alor	RB
0.238723	Alor	RB		3.37168	Alor	RB		10	Alor	RB
0.0217072	Alor	RB		0.258225	Alor	RB		7	Alor	RB
2.37796	Alor	RB		7.38124	Alor	RB		11	Alor	RB
0.154147	Alor	RB		0.674697	Alor	RB		9	Alor	RB
1.30231	Alor	RB		8.24171	Alor	RB		11	Alor	RB
0.504517	Alor	RB		3.49295	Alor	RB		10	Alor	RB
3.4891	Alor	RB		24.3529	Alor	RB		12	Alor	RB
0.771135	Alor	RB		4.38371	Alor	RB		10	Alor	RB
2.26641	Alor	RB		9.33878	Alor	RB		11	Alor	RB
0.106623	Alor	RB		0.638572	Alor	RB		8	Alor	RB
0.142961	Alor	RB		0.848114	Alor	RB		8	Alor	RB
0.575699	Alor	RB		2.85786	Alor	RB		10	Alor	RB
3.9087	Alor	RB		32.0637	Alor	RB		12	Alor	RB
2.53588	Alor	RB		14.784	Alor	RB		11	Alor	RB
2.3325	Alor	RB		10.4222	Alor	RB		11	Alor	RB
0.994925	Alor	RB		6.15648	Alor	RB		10	Alor	RB
0.141044	Alor	RB		1.81953	Alor	RB		9	Alor	RB
0.9477	Alor	RB		3.77895	Alor	RB		10	Alor	RB
-0.0216056	Alor	RB		-0.178075	Alor	RB			Alor	RB
1.2632	Alor	RB		9.78885	Alor	RB		11	Alor	RB
-0.0279058	Alor	RB		-0.27648	Alor	RB			Alor	RB
0.399831	Alor	RB		3.12824	Alor	RB		10	Alor	RB
7.94778	Pver	BL		37.9948	Pver	BL		15	Pver	BL
7.17679	Pver	BL		28.6929	Pver	BL		15	Pver	BL
1.93076	Pver	BL		7.20844	Pver	BL		13	Pver	BL
3.84898	Pver	BL		28.7727	Pver	BL		15	Pver	BL
4.54305	Pver	BL		65.9496	Pver	BL		16	Pver	BL
3.16271	Pver	BL		27.5953	Pver	BL		15	Pver	BL
5.65301	Pver	BL		56.367	Pver	BL		16	Pver	BL
12.0671	Pver	BL		37.3014	Pver	BL		15	Pver	BL
5.75453	Pver	BL		36.4944	Pver	BL		15	Pver	BL
4.01762	Pver	BL		47.7344	Pver	BL		15	Pver	BL
9.59833	Pver	BL		38.5759	Pver	BL		15	Pver	BL
5.9599	Pver	BL		30.3137	Pver	BL		15	Pver	BL
6.12555	Pver	BL		24.0019	Pver	BL		15	Pver	BL
5.68724	Pver	BL		23.4339	Pver	BL		15	Pver	BL
5.20439	Pver	BL		49.3342	Pver	BL		15	Pver	BL
7.29303	Pver	BL		41.0902	Pver	BL		15	Pver	BL
4.94317	Pver	BL		18.6621	Pver	BL		14	Pver	BL
6.03052	Pver	BL		36.1837	Pver	BL		15	Pver	BL
5.92021	Pver	BL		29.9629	Pver	BL		15	Pver	BL
1.35746	Pver	BL		4.64919	Pver	BL		13	Pver	BL
0.600351	Pver	BL		2.06182	Pver	BL		12	Pver	BL
4.28211	Pver	BL		23.2089	Pver	BL		15	Pver	BL
3.75806	Pver	BL		12.426	Pver	BL		14	Pver	BL
3.22516	Pver	BL		14.3827	Pver	BL		14	Pver	BL
1.01667	Pver	RB		33.8889	Pver	RB		16	Pver	RB
0.973333	Pver	RB		21.345	Pver	RB		16	Pver	RB
0.465	Pver	RB		32.2917	Pver	RB		16	Pver	RB
3.16222	Pver	RB		30.406	Pver	RB		16	Pver	RB
2.05917	Pver	RB		14.4199	Pver	RB		15	Pver	RB
1.52667	Pver	RB		42.4074	Pver	RB		16	Pver	RB
3.37333	Pver	RB		25.5556	Pver	RB		16	Pver	RB
